# Supplementary material for: HDAC-Specific Inhibitors Induce the Release of Porcine Epidemic Diarrhea Virus via the COPII-Coated Vesicles
Source: Viruses. 2023 Sep 4;15(9):1874. doi: 10.3390/v15091874 (PMC10534748; doi:10.3390/v15091874)
Supplement: Supplementary file 1 [file viruses-15-01874-s001.zip]

Archive with 1 entries (1 files):
- viruses-2510565-supplementary-updated.pdf
